# Supplementary material for: Distinct Morphokinetic Signature of Human Embryos with Chromosomal Mosaicism
Source: Genes (Basel). 2025 Nov 18;16(11):1388. doi: 10.3390/genes16111388 (PMC12652751; doi:10.3390/genes16111388)
Supplement: Supplementary file 1 [file genes-16-01388-s001.zip]

Archive with 7 entries (7 files):
- Table S1 Interobserver reliability for timepoint annotations.pdf
- Video S1_euploid embryo timelapse.avi
- Video S2_low grade mosaic embryo timelapse.avi
- Video S3_ high grade mosaic embryo timelapse.avi
- Video S4_aneuploid embryo timelapse.avi
- Video S5_aneuploid embryo with mosaicism timelapse.avi
- Figure S1.png
